# Supplementary material for: Genome Analysis of Epsilon CrAss-like Phages
Source: Viruses. 2024 Mar 27;16(4):513. doi: 10.3390/v16040513 (PMC11054128; doi:10.3390/v16040513)
Supplement: Supplementary file 1 [file viruses-16-00513-s001.zip]

Archive with 3 entries (3 files):
- viruses-2908373-Supplementary_Figures.pdf
- viruses-2908373-Table S1.pdf
- viruses-2908373-Table S2.pdf
